# Supplementary material for: Systematic identification and functional characterization of the CFEM proteins in poplar fungus Marssonina brunnea
Source: Front Cell Infect Microbiol. 2022 Nov 10;12:1045615. doi: 10.3389/fcimb.2022.1045615 (PMC9684206; doi:10.3389/fcimb.2022.1045615)
Supplement: Supplementary file 1 [file Table_1.xlsx]

## Sheet: Sheet1
Supplementary Table 1 Primers used to clone nucleotide sequences of MbCFEMs in this study
Name	Sequence 5' to 3'	Purpose
MbCFEM1-F	ATGAAGTTCTCCGCCCCCGTC	Cloning candidate MbCFEM effectors
MbCFEM1-R	TTACACGGCGAAGACAGCGAA
MbCFEM2-F	ATGAAATTCTCTATCGCCATCGTC
MbCFEM2-R	TTACAGAGCGAGAGCGG
MbCFEM3-F	ATGTTCTTACCTTCTTACAGTTAC
MbCFEM3-R	TCAAGGATCTCCTAAGCCACC
MbCFEM4-F	ATGCGAAGCCCTTCCAAC
MbCFEM4-R	CTACCCGTTTGCGTATATCCTAG
MbCFEM5-F	ATGTACGAAAGAAAGAGACGAC
MbCFEM5-R	TCAGTCAAATCGCCGCTCCC
MbCFEM6-F	ATGAAGTACTCCATGATCACCCTC
MbCFEM6-R	TTACAAGATGATGGCGGCAAAAC
MbCFEM7-F	ATGCTTTTGTCGAGTTTAATCTGT
MbCFEM7-R	CTATGGCTTCGTGAGCTGC
MbCFEM8-F	ATGCAGTTCTCAATCGTCGTC
MbCFEM8-R	CTACAGAGCGAAAGCAGCTG
MbCFEM9-F	ATGCGAGTTCTCAAGTTC
MbCFEM9-R	TTAGAGAACGAGGTAGACC
MbCFEM10-F	ATGAAGAAGACCTATTGTGCCCTC
MbCFEM10-R	CTACAAGACGAGCACAGCAGC
MbCFEM11-F	ATGCATCTCCTGCGAGCC
MbCFEM11-R	TCAGAATCTGTTCAAGTCATCGC
pGR107-MbCFEM1-SP-F	CAGCTAGCATCGATTCCC ATGCAGTCCACCGCCGAGCTC	Cloning candidate MbCFEM effectors without signal peptides into pGR107
pGR107-MbCFEM1-SP-R	AATCTCTAGAGGATCCCC CACGGCGAAGACAGCGAAGAGAG
pGR107-MbCFEM6-SP-F	CAGCTAGCATCGATTCCC ATGCAACAAGGAACATTATCTTCGCTG
pGR107-MbCFEM6-SP-R	AATCTCTAGAGGATCCCC GTCAAATCGCCGCTCCC
pGR107-MbCFEM8-SP-F	CAGCTAGCATCGATTCCC ATGCAGGGGAATACTTCACAACTGTT
pGR107-MbCFEM8-SP-R	AATCTCTAGAGGATCCCC TGGCTTCGTGAGCTGCTCATTG
pGR107-MbCFEM9-SP-F	CAGCTAGCATCGATTCCC ATGCAGAGCATGGACGGCATC
pGR107-MbCFEM9-SP-R	AATCTCTAGAGGATCCCC CAGAGCGAAAGCAGCTGCC
pBinGFP4-MbCFEM1-SP-F	ACGATAGCCGGTACCCCC ATGCAGTCCACCGCCGAGCTC	Cloning candidate MbCFEM effectors without signal peptides into pBinGFP4
pBinGFP4-MbCFEM1-SP-R	AACATCGTATGGGTACCC CACGGCGAAGACAGCGAAGAGAG
pBinGFP4-MbCFEM6-SP-F	ACGATAGCCGGTACCCCC ATGCAGCTCAGCTCTCTCCCTG
pBinGFP4-MbCFEM6-SP-R	AACATCGTATGGGTACCC CAAGATGATGGCGGCAAAACC
pBinGFP4-MbCFEM8-SP-F	ACGATAGCCGGTACCCCC ATGCAGAGCATGGACGGCATC
pBinGFP4-MbCFEM8-SP-R	AACATCGTATGGGTACCC CAGAGCGAAAGCAGCTGCC
pBinGFP4-MbCFEM9-SP-F	ACGATAGCCGGTACCCCC ATGCAAAGTGGCTCTGCTACAC
pBinGFP4-MbCFEM9-SP-R	AACATCGTATGGGTACCC GAGAACGAGGTAGACCGCTG
MbCFEM1 SP-F	AGCTCGGAATTTTAATTAAGAATTC ATGAAGTTCTCCGCCCCCGTCCTCGCCATTTT	Cloning signal peptides of candidate MbCFEM effectors into pSUC2
MbCFEM1 SP-R	GACTCACTATAGGGAGAACCTCGAG GGCCGAGGCGGAGGCAAGGAAAATGGCGAGGACGGGG
MbCFEM6 SP-F	AGCTCGGAATTTTAATTAAGAATTC ATGAAGTACTCCATGATCACCC
MbCFEM6 SP-R	GACTCACTATAGGGAGAACCTCGAG GGCAACAGCCATCATGGC
MbCFEM8 SP-F	AGCTCGGAATTTTAATTAAGAATTC ATGCAGTTCTCAATCGTCGTC
MbCFEM8 SP-R	GACTCACTATAGGGAGAACCTCGAG GGCTGAAGCCAGGCTGGCAAG
MbCFEM9 SP-F	AGCTCGGAATTTTAATTAAGAATTC ATGCGAGTTCTCAAGTTCTTG
MbCFEM9 SP-R	GACTCACTATAGGGAGAACCTCGAG GCCTATCGTGCACCCCAAC
MbCFEM1 qRT-F	CTCGCCATTTTCCTTGCCT	Detection of expression levels of candidate MbCFEM effectors with qRT-PCR
MbCFEM1 qRT-R	TTCTGACTGGTGCCACACT
MbCFEM6 qRT-F	CCACTATCTTTGGCGTTGCT
MbCFEM6 qRT-R	CTTCGGACGCAATAGAACTCG
MbCFEM8 qRT-F	CTACCGCCAACACGAACGAGA
MbCFEM8 qRT-R	CGAAGATTCCTGCCAATCCAC
MbCFEM9 qRT-F	TACAAAGCGCCAACTATCCCA
MbCFEM9 qRT-R	TCGCCTCAGTAGTTGTAGCA
Ef1a-F	GCCCAGGTCATCGTTCTCAACCAC
Ef1a-R	ATCCAATCCTCGCACATCGTAACA
