# Supplementary material for: Systematic identification and functional characterization of the CFEM proteins in poplar fungus Marssonina brunnea
Source: Front Cell Infect Microbiol. 2022 Nov 10;12:1045615. doi: 10.3389/fcimb.2022.1045615 (PMC9684206; doi:10.3389/fcimb.2022.1045615)
Supplement: Supplementary file 2 [file Table_2.xlsx]

## Sheet: Sheet1
Supplementary Table 2 MbCFEMs cloned in this study
Name	Sequence 5' to 3'	Accession no.
MbCFEM1	ATGAAGTTCTCCGCCCCCGTCCTCGCCATTTTCCTTGCCTCCGCCTCGGCCCAGTCCACCGCCGAGCTCGCGGCCCAGATCCCGTCGTGCGCCCAGACCTGCTTGGCCACCGCCATCACGGGTGCGGGCTGCACCGCCGGCGACTACGCGTGCCAGTGTGGCACCAGTCAGAACACCATCACCGCGAGCGCCACGCCCTGTGTCATCTCCGCCTGCACCTCAGAGGAGGCCTTGAACACCCAgAGAACCACCTCTCAGATCTGCGCCCTGGTCGCTGCCGGAAGTGCTTCGTCACCCTCTGCTTCTTCCTCTGCCTCTGCCTCTGCCTCTGCCTCTGCTTCTAGCTCAGCCAGCTCTACCTCGGGCGCTGCCTCTGCCTCTGCCTCTGCCTCTGCCTCT…	OP410744
MbCFEM6	ATGAAGTACTCCATGATCACCCTCGGCGCTTTCGCCATGATGGCTGTTGCCCAGCTCAGCTCTCTCCCTGCCTGTGGTCAAACATGCATCTCCAACATGCTCGCCCTCGCCCCAACCTTCGGATGCACTGCCAATGACGCCAGCTGCCTCTGCAGTGACGTCAACTTCGCCTACGGAATCCGCGACTGCTCCAACGCGGCGTGCGGTGCTGAGGCTGCCGGTCCTGTTATCGCATATGGTGTTGAATACTGCTCGTCCGCTGGTGTTGGCCTGAGTGGATCCGCCACTGGAATCGACCCTGGTCTTGGCCCTGCTACCGCGGTCGTTGCCAGCACCCCAATTGCTACTGACGGCGCCTCTGCTGGATCTTTATCGGCAATCACTACCTCCGAATTCACC…	OP410745
MbCFEM8	ATGCAGTTCTCAATCGTCGTCATGGCAGCTCTTGCCAGCCTGGCTTCAGCCCAGAGCATGGACGGCATCCCAACCTGCGCACTCCAATGTCTCGCCCAAGCCGTCGTAACAGGCGGATGCGAGGCCTCCGACCAGGCCTGCCAATGCGGTCCTGCCCGGGAAGCCATCACCGCCGCTGCCACCCCCTGTCTCCTCAGCGCCTGTACCGACGCTGCTGATCTCGCCACGGCAGCCTCAGTGGGCAACGGCATGTGTGATAAGTACAAGATGGGCGGCGATGACGCTGCTCCTTCCCCATCAGTGAATACACCGGCGGCAGCTGCGCCCTACCCTACTGCGCCTGCTCCGAACGGCACCGTACCCATTGGTACTGCCGCTGCCCCATCACCTACCGCCAAC…	OP410746
MbCFEM9	ATGCGAGTTCTCAAGTTCTTGTCTTTGATGGCTATGTTGGGGTGCACGATAGGCCAAAGTGGCTCTGCTACACCAGGTTCGTTACACCTTCTCGGTGGACCGACCACGACTGACTGGTATCCAGAGTGCGCTCTTCGCTGCTGGGAGAATACGAAATACGTCACCAAATGCTCGGAAGATCAGCAATGTCTTTGCAGTGATGTAAACTACCAAAACTCGGTTTTCCAATGCATATACTCGCAGTGCGACACTGTTCACTTCGGATCTGCTCTCCACCATGCTATCGCCCAGTGCCTTGGAACAGACAATGAGGTCTTCTTCGCCATCCCACCCATCCCCGATCGAGATGCTCTACGCCGTCGCGAAGACGAATACGCCGCGGGTGCGAAGCTGTTCGGG…	OP410747
	Mutations are presented as red lower case letters
	Insertions are presented as RED CAPITAL LETTERS
	Deletions are presented as RED CAPITAL LETTERS with a strikethrough
